# Supplementary material for: Causation of Oxidative Stress and Defense Response of a Yeast Cell Model after Treatment with Orthodontic Alloys Consisting of Metal Ions
Source: Antioxidants (Basel). 2021 Dec 28;11(1):63. doi: 10.3390/antiox11010063 (PMC8772795; doi:10.3390/antiox11010063)
Supplement: Supplementary file 1 [file antioxidants-11-00063-s001.zip]

Archive with 1 entries (1 files):
- antioxidants-1498221-supplementary.pdf
